# Supplementary material for: Shift toward greater pathologic post-myocardial infarction remodeling with loss of the adaptive hypertrophic signaling of alpha1 adrenergic receptors in mice
Source: PLoS One. 2017 Dec 7;12(12):e0188471. doi: 10.1371/journal.pone.0188471 (PMC5720786; doi:10.1371/journal.pone.0188471)
Supplement: S2 File — Measurements captured from each mouse which were used to create Table 1. (XLSX) [file pone.0188471.s002.xlsx]

## Sheet: Sheet1
WT-Sham
genotype	EF(%)	FS(%)	HR(bpm)	Lvvtotal	LVEDV	LVESV	SV	CO	Lvmass
833+/+	68.2985	40.7767	660	110.014	40.0981	12.7117	27.3864	18.075	73.4122
811(+/+)	71.3783	42.5743	620	96.821	39.2975	11.2476	28.0499	17.3909	60.3997
874(+/+)	73.705	46.2185	620	138.011	56.6112	14.8859	41.7253	25.8697	85.4698
899(+/+)	71.7171	43.8017	660	151.809	71.3003	20.1658	51.1345	33.7488	84.5336
881(+/+)	75.0287	47.1154	588	94.5108	44.0251	10.9936	33.0315	19.4225	53.01
ARKO-Sham
genotype	EF(%)	FS(%)	HR(bpm)	Lvvtotal	LVEDV	LVESV	SV	CO	Lvmass
815(-/-)	71.462	43.6893	660	118.514	46.267	13.2037	33.0633	21.8218	75.8594
812(-/-)	66.149	39.823	620	99.8559	42.6934	14.4521	28.2412	17.5096	60.0206
902(-/-)	72.2649	42.7481	640	165.154	64.8622	17.9896	46.8726	29.9985	105.307
815(-/-)	71.462	43.6893	660	118.514	46.267	13.2037	33.0633	21.8218	75.8594
902(-/-)	72.2649	42.7481	640	165.154	64.8622	17.9896	46.8726	29.9985	105.307
WT-LAD
genotype	EF(%)	FS(%)	HR(bpm)	Lvvtotal	LVEDV	LVESV	SV	CO	Lvmass
833+/+	68.2985	40.7767	660	110.014	40.0981	12.7117	27.3864	18.075	73.4122
836+/+	63.0312	35	620	170.569	79.7793	29.4934	50.2859	31.1772	95.3296
832+/+	59.2189	33.0827	660	143.461	72.0008	29.3627	42.6381	28.1411	75.0329
819+/+	38.8162	19.5122	660	132.037	59.3813	36.3318	23.0496	15.2127	76.2885
813(+/+)	64.3916	36.3636	620	133.345	61.7227	21.9785	39.7442	24.6414	75.2038
818(+/+)	56.1355	31.6667	620	157.279	69.08	30.3016	38.7784	24.0426	92.6086
878(+/+)	52.4056	28.4553	660	111.08	62.6803	29.8323	32.848	21.6797	50.82
877(+/+)	56.942	31.3559	660	114.663	58.7	25.275	33.4249	22.0605	58.7617
#636(+/+)	67.4143	38.4615	620	107.131	25.882	8.43381	17.4482	10.8179	85.3112
#641(+/+)	68.6371	38.0165	620	142.05	52.145	16.3542	35.7908	22.1903	94.4001
940(+/+)	62.1019	34.188	660	136.539	55.7193	21.1166	34.6027	22.8378	84.8608
915(+/+)	45.7608	20.1183	620	237.384	124.558	67.5591	56.9986	35.3392	118.468
#967(+/+)	61.7654	35.0877	620	117.227	51.0093	19.5032	31.5061	19.5338	69.5282
#1013(+/+)	59.0387	32.4074	660	116.455	49.1724	20.1416	29.0308	19.1603	70.6468
#1009(+/+)	54.5973	27.9661	620	133.899	56.6758	25.7324	30.9435	19.1849	81.0848
#1040(+/+)	66.7389	38.1818	620	119.6	47.4925	15.7965	31.696	19.6515	75.7128
#1043(+/+)	57.285	28.0255	580	201.258	102.122	43.6215	58.5007	33.9304	104.092
#1101(+/+)	68.7585	39.1753	660	86.1793	30.7753	9.61465	21.1606	13.966	58.1743
#1068(+/+)	67.6385	37.931	620	112.795	48.9026	15.8256	33.077	20.5077	67.0867
#1121(+/+)	61.4221	33.9623	620	109.784	42.4679	16.3832	26.0847	16.1725	70.6816
#1185(+/+)	59.7925	31.6239	660	103.624	49.7494	20.003	29.7464	19.6326	56.5684
#1018(+/+)	34.3542	12.3077	540	363.356	226.636	148.777	77.8589	42.0438	143.556
914(+/+)	57.221	30.3704	660	175.583	67.5591	28.9011	38.658	25.5143	113.425
#1025(+/+)	60.3797	31.2925	580	189.385	87.9566	34.8487	53.1079	30.8026	106.5
#1073(+/+)	40.7363	19.7674	620	250.219	135.47	80.2846	55.1855	34.215	120.486
#1118(+/+)	54.6854	28.9063	660	161.697	69.0707	31.2991	37.7716	24.9292	97.2579
#1182(+/+)	59.5238	33.3333	580	147.637	61.5806	24.9255	36.6551	21.26	90.359
#1170(+/+)	64.1888	37.3984	660	143.04	63.7799	22.8404	40.9396	27.0201	83.2231
AKO-LAD	EF(%)	FS(%)	HR(bpm)	Lvvtotal	LVEDV	LVESV	SV	CO	Lvmass
834-/-	49.6259	26.6187	620	174.136	87.0697	43.8606	43.2092	26.7897	91.4191
815(-/-)	71.462	43.6893	660	118.514	46.267	13.2037	33.0633	21.8218	75.8594
812(-/-)	66.149	39.823	620	99.8559	42.6934	14.4521	28.2412	17.5096	60.0206
882(-/-)	43.9167	19.7279	660	166.127	84.8153	47.5672	37.2481	24.5837	85.3772
891(-/-)	54.3567	26.1261	620	124.181	49.2555	22.4818	26.7737	16.5997	78.6714
#1011(-/-)	38.4645	16.4894	620	320.227	174.691	107.497	67.194	41.6603	152.812
#1001(-/-)	73.4039	45.098	660	113.939	38.567	10.2573	28.3097	18.6844	79.1407
#1089(-/-)	73.9882	42.8571	620	129.026	53.794	13.9928	39.8012	24.6768	78.9937
#1100(-/-)	65.1989	37.5	660	100.759	43.239	15.0477	28.1913	18.6063	60.3962
#1081(-/-)	58.641	31.7073	660	136.629	58.2817	24.1047	34.1769	22.5568	82.265
#1077(-/-)	59.0251	30.6452	620	144.457	60.3508	24.7287	35.6221	22.0857	88.312
#1136(-/-)	54.8514	27.6596	660	147.65	73.6978	33.2735	40.4242	26.68	77.6496
#1137(-/-)	68.5153	37.7049	660	134.874	57.3379	18.0527	39.2852	25.9282	81.4135
#1129(-/-)	69.8414	41.0526	660	99.0798	34.7671	10.4853	24.2819	16.026	67.5283
#1176(-/-)	69.3424	38.0952	620	123.998	57.6975	17.6887	40.0088	24.8055	69.615
#1178(-/-)	38.2072	18.1818	620	259.873	146.347	90.432	55.9153	34.6675	119.202
#1177(-/-)	61.5852	36.2903	660	138.639	62.586	24.0423	38.5437	25.4389	79.8555
864(-/-)	56.3611	31.4465	620	236.701	128.629	56.1322	72.4966	44.9479	113.476
869(-/-)	68.3357	39.8437	620	138.639	66.6889	21.1166	45.5724	28.2549	75.5474
900(-/-)	46.1331	21.5385	660	153.075	68.7893	37.0546	31.7346	20.9449	88.5
895(-/-)	39.4743	17.3516	620	474.751	275.398	166.687	108.712	67.4011	209.321
902(-/-)	72.2649	42.7481	640	165.154	64.8622	17.9896	46.8726	29.9985	105.307
#977(-/-)	45.1429	20	620	374.044	191.549	105.078	86.4707	53.6119	191.62
#1078(-/-)	48.7956	25.2033	660	148.015	64.8796	33.2212	31.6584	20.8945	87.2922
#1102(-/-)	44.3166	23.4146	500	392.343	241.313	134.371	106.942	53.4709	158.582
#1127(-/-)	53.3108	27.044	660	211.672	104.741	48.9026	55.838	36.8531	112.278
#1119(-/-)	64.9131	34.3284	660	151.379	77.003	27.018	49.985	32.9901	78.0947
#1163(-/-)	55.4777	28.9256	620	145.738	62.7868	27.9541	34.8327	21.5963	87.0986
WT-LAD-Cpatopril	EF(%)	FS(%)	HR(bpm)	Lvvtotal	LVEDV	LVESV	SV	CO	Lvmass
#1201(+/+)	58.3028	29.8013	580	163.067	86.1793	35.9344	50.2449	29.1421	80.7325
#1207(+/+)	41.7163	16.6667	660	188.153	106.823	62.2603	44.5625	29.4112	85.3963
#1223(+/+),	48.8069	21.6216	620	171.486	95.5258	48.9026	46.6232	28.9064	79.7581
#1230(+/+),	63.4602	35.2941	580	138.177	73.9412	27.018	46.9232	27.2155	67.4481
#1224(+/+),	64.8304	35.2941	580	106.214	51.4647	18.0999	33.3648	19.3516	57.4872
#1249(+/+),	64.8465	36.0656	620	104.283	54.0923	19.0153	35.077	21.7477	52.7006
#1248(+/+),	60.8162	32.5	620	101.74	52.3333	20.5062	31.8272	19.7328	51.8769
#1246(+/+),	62.9701	32.8	620	106.214	56.7853	21.0275	35.7578	22.1698	51.9007
#1258(+/+),	62.8802	34.7826	580	113.505	52.8694	19.625	33.2444	19.2817	63.6676
#1251(+/+),	64.3555	34.2105	560	93.5818	48.1754	17.1719	31.0036	17.362	47.6767
AKO-LAD-Cpatopril	EF(%)	FS(%)	HR(bpm)	Lvvtotal	LVEDV	LVESV	SV	CO	Lvmass
#1215(-/-),	61.8981	31.6176	600	140.493	72.5968	27.6608	44.936	26.9616	71.2911
#1203(-/-),	61.0187	31.2	620	118.33	57.921	22.5783	35.3427	21.9125	63.4292
#1210(-/-),	72.4691	41.7476	580	93.9337	40.8692	11.2517	29.6175	17.1782	55.7177
#1214(-/-),	69.8462	39.1667	580	128.137	56.52	17.0429	39.4771	22.8967	75.1975
#1235(-/-),	67.288	36.9748	620	107.392	52.494	17.1719	35.3222	21.8997	57.643
#1239(-/-),	67.3634	36.8421	580	112.545	51.9539	16.956	34.9979	20.2988	63.6211
#1257(-/-),	67.5413	37.8378	620	91.8803	44.7777	14.5343	30.2434	18.7509	49.4577
#1256(-/-),	67.7605	38.2114	640	98.1427	49.4844	15.9535	33.5309	21.4598	51.0912
#1254(-/-),	70.6533	41.5842	620	87.5653	37.0731	10.8797	26.1933	16.2399	53.0168
