# Supplementary material for: Shift toward greater pathologic post-myocardial infarction remodeling with loss of the adaptive hypertrophic signaling of alpha1 adrenergic receptors in mice
Source: PLoS One. 2017 Dec 7;12(12):e0188471. doi: 10.1371/journal.pone.0188471 (PMC5720786; doi:10.1371/journal.pone.0188471)
Supplement: S3 File — Anatomical measurements captured from each mouse which were used to create Table 1. (XLSX) [file pone.0188471.s003.xlsx]

## Sheet: Sheet1
WT-Sham		heart wt (mg)	body wt (g)	HW/BW
1271(+/+)		124	22.8	5.4386
1249(+/+)		126	26.23	4.80366
1223(+/+)		140	25.16	5.56439
1230(+/+)		128	25.55	5.00978
1224(+/+)		107	21.35	5.01171
AKO-sham		heart wt (mg)	body wt (g)	HW/BW
1261(-/-)		134	25.74	5.20591
1260(-/-)		151	28.03	5.38709
1320(-/-)		138	24.88	5.54662
1355(-/-)		133	24.69	5.3868
1245(-/-)		110	22.79	4.82668
WT-LAD		heart wt (mg)	body wt (g)	HW/BW
587(+/+)		153	26.15	5.85086
588(+/+)		144	23.28	6.18557
564(+/+)		152	25.25	6.0198
557(+/+)		167	28.39	5.88235
736(+/+)		245	33.82	7.24423
757(+/+)		149	26.18	5.69137
748(+/+)		220	27	8.14815
768(+/+)		175	28.81	6.07428
771(+/+)		206	27.75	7.42342
1182(+/+)		171	29.29	5.83817
1173(+/+)		174	27.27	6.38064
791(+/+)		147	23.14	6.35264
804(+/+)		141	21.15	6.66667
796(+/+)		152	21.84	6.95971
1121(+/+)		129	20.43	6.31424
1185(+/+)		149	22.36	6.66369
559(+/+)		128	20.36	6.28684
606(+/+)		132	21.63	6.10264
602(+/+)		120	20.84	5.75816
AKO-LAD		heart wt (mg)	body wt (g)	HW/BW
555(-/-)		158	27.76	5.69164
728(-/-)		159	27.44	5.79446
768(-/-)		117	23.61	4.95553
792(-/-)		187	27.59	6.77782
801(-/-)		178	27.03	6.58528
1003(-/-)		232	26.89	8.62774
1072(-/-)		170	27.88	6.09756
1163(-/-)		175	28.01	6.24777
1136(-/-)		164	21.32	7.69231
799(-/-)		171	21.74	7.86569
1137(-/-)		141	21.38	6.59495
1129(-/-)		149	21.01	7.09186
1176(-/-)		141	22.24	6.33993
1178(-/-)		205	22.48	9.11922
1177(-/-)		148	18.59	7.96127
552(-/-)		190	21.67	8.76788
551(-/-)		144	21.44	6.71642
579(-/-)		173	18.23	9.48985
WT-LAD-Captopril		heart wt (mg)	body wt (g)	HW/BW
1201(+/+),		178	29.15	6.10635
1223(+/+),		140	25.16	5.56439
1230(+/+),		128	25.55	5.00978
1224(+/+),		107	21.35	5.01171
1249(+/+),		126	26.23	4.80366
1248(+/+),		118	22.94	5.14385
1246(+/+), ,		114	22.91	4.97599
1207(+/+),		145	22.51	6.44158
1258(+/+), ,		104	18.1	5.74586
1251(+/+),		111	20.18	5.5005
wiAKO-LAD-Captopril		heart wt (mg)	body wt (g)	HW/BW
1215(-/-),		138	25.59	5.39273
1203(-/-),		134	26.08	5.13804
1235(-/-),		130	24.31	5.34759
1210(-/-),		106	19.5	5.4359
1214(-/-),		155	23.53	6.58734
1239(-/-), ,		113	21.68	0.00521218
1257(-/-),		107	20.05	5.33666
1256(-/-),		109	19.45	5.60411
1254(-/-),		105	21.24	4.9435
